# Supplementary material for: Identification of genetic associations and functional SNPs of bovine KLF6 gene on milk production traits in Chinese holstein
Source: BMC Genom Data. 2023 Nov 28;24:72. doi: 10.1186/s12863-023-01175-w (PMC10685595; doi:10.1186/s12863-023-01175-w)
Supplement: Supplementary file 1 — Supplementary Material 1 [file 12863_2023_1175_MOESM1_ESM.xlsx]

## Sheet: Table S1
Table S1 Additive, dominant and allele substitution effects of 12 SNPs in KLF6 gene on milk yield and composition traits in Chinese Holstein cattle during two lactations.
SNP	Lactation	Effect	Milk yield, kg	Fat yield, kg	Fat percentage, %	Protein yield, kg	Protein percentage, %
g.44595327A>G	1	Additive effect(a)	59.885	4.76**	0.038**	3.601**	0.017**
		Dominant effect(d)	47.038	0.342	-0.024	-1.509	-0.023**
		Substitution effect(α)	49.52	4.685**	0.044**	3.934**	0.022**
	2	Additive effect(a)	113.09**	11.413**	0.069**	3.322**	-0.002
		Dominant effect(d)	-131.53*	-8.529**	-0.007	-7.281**	-0.02*
		Substitution effect(α)	132.63**	12.68**	0.07**	4.404**	0.001
g.44595580G>A	1	Additive effect(a)	-62.269	-5.068**	-0.043**	-2.891**	-0.018**
		Dominant effect(d)	30.735	0.754	-0.011	-1.83*	-0.021**
		Substitution effect(α)	-55.442	-4.901**	-0.046**	-3.298**	-0.022**
	2	Additive effect(a)	-132.4**	-11.985**	-0.067**	-4.319**	-0.002
		Dominant effect(d)	-84.707	-7.109**	-0.013	-5.283**	-0.016
		Substitution effect(α)	-144.99**	-13.041**	-0.069**	-5.104**	-0.004
g.44595695G>A	1	Additive effect(a)	-34.385	-2.857*	-0.03*	-1.941**	-0.02**
		Dominant effect(d)	41.899	3.475	0.01	-0.221	-0.018**
		Substitution effect(α)	-25.235	-2.098	-0.028	-1.989**	-0.024**
	2	Additive effect(a)	-103.57*	-11.357**	-0.072**	-3.018*	0.002
		Dominant effect(d)	-142.19*	-9.041**	-0.007	-7.902**	-0.024**
		Substitution effect(α)	-124.24**	-12.672**	-0.073**	-4.167**	-0.001
g.44595808C>T	1	Additive effect(a)	-28.895	-1.067	0.007	-3.634**	-0.013*
		Dominant effect(d)	-67.503	-1.997	0.014	-4.932**	-0.021*
		Substitution effect(α)	-62.079	-2.049	0.014	-6.058**	-0.024*
	2	Additive effect(a)	186.85**	4.082	-0.04	6.119**	0.01
		Dominant effect(d)	151.9*	4.995	0.002	4.336*	0.007
		Substitution effect(α)	266.68**	6.708	-0.039	8.397**	0.014
g.44596221A>C	1	Additive effect(a)	-29.309	-2.235	-0.01	-1.767*	-0.008
		Dominant effect(d)	-125.54*	-5.762*	-0.004	-4.754**	-0.011
		Substitution effect(α)	-91.356	-5.083	-0.012	-4.117**	-0.014
	2	Additive effect(a)	200.9**	3.698	-0.048	6.498**	0.01
		Dominant effect(d)	113.86	2.534	-0.008	2.193	-0.001
		Substitution effect(α)	261.22**	5.04	-0.053	7.66**	0.01
g.44596271C>T	1	Additive effect(a)	41.092	4.151**	0.032*	3.033**	0.018**
		Dominant effect(d)	235.6**	7.282**	-0.03	8.093**	0.002
		Substitution effect(α)	129.78*	6.893**	0.02	6.079**	0.019*
	2	Additive effect(a)	-162.56**	5.146*	0.139**	-7.425**	-0.016*
		Dominant effect(d)	-187.63**	-10.567**	-0.009	-8.58**	-0.017
		Substitution effect(α)	-240.01**	0.784	0.135**	-10.967**	-0.023*
g.44596874A>G	1	Additive effect(a)	0.231	1.49	0.021	1.601*	0.016**
		Dominant effect(d)	120.75**	6.274**	0.022	1.502	-0.016*
		Substitution effect(α)	-26.454	0.103	0.016	1.269	0.019**
	2	Additive effect(a)	101.08*	11.064**	0.073**	2.687*	-0.005
		Dominant effect(d)	-162.33**	-7.985**	0.006	-8.245**	-0.019*
		Substitution effect(α)	126.15**	12.297**	0.072**	3.961**	-0.002
g.44600440C>T	1	Additive effect(a)	207.37**	5.624**	-0.017	6.834**	0.002
		Dominant effect(d)	282.83**	5.378*	-0.063**	7.803**	-0.009
		Substitution effect(α)	358.56**	8.499**	-0.051	11.005**	-0.003
	2	Additive effect(a)	-122.34	5.303*	0.116**	-8.62**	-0.042**
		Dominant effect(d)	-323.13**	-11.976**	0.003	-11.734**	-0.013**
		Substitution effect(α)	-300.71**	-1.308	0.118**	-15.097**	-0.049**
g.44601035G>A	1	Additive effect(a)	-173.19**	-4.43*	0.013	-4.352**	0.006
		Dominant effect(d)	290.34**	7.757**	-0.036	7.201**	-0.016
		Substitution effect(α)	-330.15**	-8.623**	0.032	-8.245**	0.015
	2	Additive effect(a)	164**	-2.774	-0.106**	9.231**	0.035**
		Dominant effect(d)	-316.81**	-12.383**	-0.007	-10.783**	-0.009
		Substitution effect(α)	340.46**	4.124	-0.102**	15.237**	0.04**
g.44601887C>T	1	Additive effect(a)	103.48**	6.434**	0.031*	5.235**	0.019**
		Dominant effect(d)	195.07**	5.902**	-0.029	6.749**	0.002
		Substitution effect(α)	160.84**	8.17**	0.022	7.22**	0.02**
	2	Additive effect(a)	-66.4	9.033**	0.137**	-3.872**	-0.015*
		Dominant effect(d)	-186.4**	-4.667	0.049*	-8.459**	-0.019*
		Substitution effect(α)	-128.43*	7.48**	0.154**	-6.687**	-0.021*
g.44602809G>T	1	Additive effect(a)	-41.136	-0.3	-0.008	-2.463	-0.026
		Dominant effect(d)	-185.03	-5.098	0.011	-6.271**	-0.007
		Substitution effect(α)	-181.59	-4.169	-0.0003	-7.224*	-0.031
	2	Additive effect(a)	316.9**	13.28**	0.003	13.424**	0.038*
		Dominant effect(d)	250.69	10.518*	0.012	8.753*	0.008
		Substitution effect(α)	503*	21.088**	0.013	19.922**	0.044
g.44603687G>A	1	Additive effect(a)	-39.774	-3.174*	-0.033*	-1.966**	-0.019**
		Dominant effect(d)	33.091	2.795	0.008	-0.954	-0.023**
		Substitution effect(α)	-32.196	-2.534	-0.031*	-2.184**	-0.024**
	2	Additive effect(a)	-103.57*	-10.655**	-0.065**	-3.104**	0.002
		Dominant effect(d)	-106.65	-10.762**	-0.037	-6.091**	-0.018*
		Substitution effect(α)	-120.26**	-12.34**	-0.07**	-4.058**	-0.001
Note: The number in the table represents the mean; * indicates P < 0.05; ** indicates P < 0.01.

## Sheet: table S2
Table S2 Phenotypic variance ratio of five milk production traits explained by SNPs in KLF6 gene.
SNP	Milk yield, %	Fat yield, %	Fat percentage, %	Protein yield, %	Protein percentage, %
g.44595327A>G	0.0541339	0.199726	0.158756	0.347378	0.342956
g.44595580G>A	0.067799	0.218384	0.173372	0.243933	0.34267
g.44595695G>A	0.0140707	0.0400889	0.0643488	0.0888796	0.408522
g.44595808C>T	0.0679974	0.0305347	0.0128462	0.658395	0.32622
g.44596221A>C	0.146923	0.187483	0.00941661	0.30339	0.110753
g.44596271C>T	0.33513	0.389691	0.0295648	0.747631	0.230564
g.44596874A>G	0.0154356	9.64542e-05	0.0209748	0.0361151	0.255584
g.44600440C>T	2.13011	0.493309	0.160079	2.04025	0.00478636
g.44601035G>A	1.79071	0.503529	0.0624911	1.13555	0.11865
g.44601887C>T	0.548958	0.58385	0.0381517	1.12474	0.272456
g.44602809G>T	0.325536	0.070727	3.30046e-06	0.523837	0.304526
g.44603687G>A	0.0227979	0.0582118	0.0785112	0.106665	0.40663

## Sheet: table S3
Table S3 PCR primers of KLF6 gene.
primer name	Location	sequence	Product length, bp	Tm,°C
KLF6-1F	5′ flanking region	AGCCAGTCCCAATCCATGT	740	60
KLF6-1R		CTGTTGCCACTGAAGTCTGG
KLF6-2F	5′ flanking region	GGCAACAAGTACAAGGACAGTG	678	60
KLF6-2R		GCTGTAGATTCCCGTCTCCA
KLF6-3F	5′ flanking region	GGAAACAGGGCAGGTACAGA	676	60
KLF6-3R		GGCTGCACGGAGATGATGT
KLF6-4F	Exon-1	AAACCGCCTCCCAATCAG	698	60
KLF6-4R		AGAATTGCACCTCCAAGCAC
KLF6-5F	Exon-2	ATGTCAGAGCTCACCGTGCT	685	60
KLF6-5R		GCTGTTGGTCTCCAGGTTGT
KLF6-6F	Exon-2	ACAACCTGGAGACCAACAGC	564	60
KLF6-6R		CGGGCACATAAGTCCAGTCT
KLF6-7F	Exon-2	CATCCTCACCTCCTTTCTTCC	773	60
KLF6-7R		ACACCCAGTTGACTTCATCC
KLF6-8F	Exon-2	AGCAGCACACTCAGGACTAGC	614	60
KLF6-8R		CGCCATTACTTCACTGAGCA
KLF6-9F	Exon-2	CCCTAACGGGTGTGTGTTCT	559	60
KLF6-9R		AGGCCACCAGTGAGTTCTTG
KLF6-10F	Exon-2	GCTCTTGTTTGCCAGTCCTC	720	60
KLF6-10R		GATGTGCCTCGTTACCCAGT
KLF6-11F	Exon-2	TAGTGGTGGGTGGGCTGTAT	744	60
KLF6-11R		CAACTCGTGCCCAATGTCT
KLF6-12F	Exon-2	GAGAGGCGTTGTGCAGTGTA	641	60
KLF6-12R		CACAGCCGGTGTATGATCTG
KLF6-13F	Exon-2	CGTGAGGGTGAGACTTCAAT	734	60
KLF6-13R		CAATTCGGGGAAATTACTTG
KLF6-14F	Exon-2	CCATGAACGGAATACTAGCC	695	60
KLF6-14R		ACAGGCATTGACATACATGG
KLF6-15F	3′ flanking region	TGCTGTGTGCTTAGCCATAA	742	60
KLF6-15R		ATGCCTCTGCAGTTTATTCC
KLF6-16F	3′ flanking region	GTGGAACAAGCACCTCCTGT	774	60
KLF6-16R		TCCCACACCACACTCCTTTC
KLF6-17F	3′ flanking region	CAGGACACCCTCCCTTACCT	630	60
KLF6-17R		CACAACACACCCAAGAGTCC
KLF6-18F	3′ flanking region	AGGAGGAGAAGCTGAAGTGC	634	60
KLF6-18R		CCGTCTACTGTGGCATGAGA

## Sheet: Table S4
Table S4 The system and procedures of PCR amplification.
The system of PCR amplification
Content	Dosage	Total
2×Taq Master Mix	12.5 μL	25 μL
ddH2O	8 μL
Forward primer (10 pmol/μL)	1.25 μL
Reverse primer (10 pmol/μL)	1.25 μL
DNA (50 ng/μL)	2 μL
The procedures of PCR amplification
Temperature (℃)	Time	Cycle No.
95	5 min	1
95	30 s	35
Annealing Temp.	30 s
72	40 s
72	10 min	1
4	Forever	1
